# Supplementary material for: New species of subgenus Tipula (Sivatipula) from China, with redescription of T. (S.) parvauricula and a key to all known species of the Oriental Region (Diptera, Tipulidae, Tipula)
Source: Zookeys. 2016 Feb 15;(563):33–42. doi: 10.3897/zookeys.563.7176 (PMC4797211; doi:10.3897/zookeys.563.7176)
Supplement: XML Treatment for Tipula (Sivatipula) parvauricula [file zookeys.563.7176-treatment1.xml]

<!DOCTYPE tp:taxon-treatment
  PUBLIC "-//TaxonX//DTD Taxonomic Treatment Publishing DTD v0 20100105//EN" "tax-treatment-NSO.dtd">
<tp:taxon-treatment xmlns:tp="http://www.plazi.org/taxpub"><tp:treatment-meta><kwd-group><label>Taxon classification</label><kwd><named-content content-type="kingdom">Animalia</named-content></kwd><kwd><named-content content-type="order">Diptera</named-content></kwd><kwd><named-content content-type="family">Tipulidae</named-content></kwd></kwd-group><mixed-citation publication-type="journal"><person-group><name><surname>Xue</surname><given-names>Guo-Xi</given-names></name><name><surname>Men</surname><given-names>Qiu-Lei</given-names></name></person-group><article-title>New species of subgenus <tp:taxon-name><tp:taxon-name-part taxon-name-part-type="genus">Tipula</tp:taxon-name-part> (<tp:taxon-name-part taxon-name-part-type="subgenus">Sivatipula</tp:taxon-name-part>)</tp:taxon-name> from China, with redescription of <tp:taxon-name><tp:taxon-name-part taxon-name-part-type="genus">T.</tp:taxon-name-part> (<tp:taxon-name-part taxon-name-part-type="subgenus">S.</tp:taxon-name-part>) <tp:taxon-name-part taxon-name-part-type="species">parvauricula</tp:taxon-name-part></tp:taxon-name> and a key to all known species of the Oriental Region (<tp:taxon-name><tp:taxon-name-part taxon-name-part-type="order">Diptera</tp:taxon-name-part></tp:taxon-name>, <tp:taxon-name><tp:taxon-name-part taxon-name-part-type="family">Tipulidae</tp:taxon-name-part></tp:taxon-name>, <italic><tp:taxon-name><tp:taxon-name-part taxon-name-part-type="genus">Tipula</tp:taxon-name-part></tp:taxon-name></italic>)</article-title><source>Zookeys</source><day>15</day><month>2</month><year>2016</year><volume>2016</volume><issue>563</issue><fpage>33</fpage><lpage>42</lpage><pub-id pub-id-type="doi">10.3897/zookeys.563.7176</pub-id></mixed-citation></tp:treatment-meta><tp:nomenclature><tp:taxon-name>
            <tp:taxon-name-part taxon-name-part-type="genus">Tipula</tp:taxon-name-part>
            (<tp:taxon-name-part taxon-name-part-type="subgenus">Sivatipula</tp:taxon-name-part>)
            <tp:taxon-name-part taxon-name-part-type="species">parvauricula</tp:taxon-name-part>
          </tp:taxon-name><tp:taxon-authority>Alexander, 1941</tp:taxon-authority><xref ref-type="fig" rid="F1">Figs 1–11</xref><tp:nomenclature-citation-list><tp:nomenclature-citation><tp:taxon-name><tp:taxon-name-part taxon-name-part-type="genus">Tipula</tp:taxon-name-part> <tp:taxon-name-part taxon-name-part-type="species">parvauricula</tp:taxon-name-part></tp:taxon-name><comment> Alexander, 1941: 400 (original description), Pl. 1, fig. 14, Pl. 4, fig. 44.</comment></tp:nomenclature-citation></tp:nomenclature-citation-list></tp:nomenclature><tp:treatment-sec sec-type="Diagnosis"><title>Diagnosis.</title><p>Generally orange-yellow in coloration; antenna distinctly longer than body; prescutum orange-yellow with three light brown stripes, sometimes not clear; wings pale brown with a dark brown stigma; abdomen orange with segments six and seven black; hypopygium orange, tergite nine divided by a V-shaped notch, produced into a pair of ear-like processes, sometimes terminated into spinous point, ventral-lateral portions of tergite nine projected into two lobes, densely covered with black setae.</p></tp:treatment-sec><tp:treatment-sec sec-type="Redescription"><title>Redescription.</title><p>Male. Length: <italic>Body</italic>: 14.0–18.0 mm (not including antenna, n = 5); <italic>Wing</italic>: 18.0–20.0 mm (n = 5); <italic>Antenna</italic>: 18.0–20.0 mm (n = 5).</p><p>
            <italic>Head</italic> orange. Rostrum orange with distinct orange nasus. Marking of vertex absent (Fig. <xref ref-type="fig" rid="F1">1</xref>). Eyes black (Fig. <xref ref-type="fig" rid="F1">1</xref>). Antenna: 12-segmented, distinctly longer than body; scape orange, expanded apically; pedicel orange, short; flagellomeres dark brown, each flagellomere cylindrical and subequal in length, with abundant black verticils, longest one longer than one third of flagellomeres length. Palpi light brown.</p><fig id="F1" position="float" orientation="portrait"><label>Figures 1–11.</label><caption><p>
          <tp:taxon-name><tp:taxon-name-part taxon-name-part-type="genus">Tipula</tp:taxon-name-part> (<tp:taxon-name-part taxon-name-part-type="subgenus">Sivatipula</tp:taxon-name-part>) <tp:taxon-name-part taxon-name-part-type="species">parvauricula</tp:taxon-name-part></tp:taxon-name> <bold>1</bold> head, dorsal view <bold>2</bold> thorax, dorsal view <bold>3</bold> thorax, right lateral view <bold>4</bold> wing <bold>5</bold> hypopygium, right lateral view <bold>6</bold> perspective hypopygium, left lateral view <bold>7</bold> ninth tergite, dorsal view <bold>8</bold> inner gonostylus, left lateral view <bold>9</bold> and <bold>10</bold> semen pump, left lateral view <bold>11</bold> compressor apodeme, dorsal view.</p></caption><graphic xmlns:xlink="http://www.w3.org/1999/xlink" xlink:href="zookeys-563-033-g001.jpg" position="float" orientation="portrait" xlink:type="simple" id="oo_77875.jpg"/></fig><p>
            <italic>Thorax</italic> with pronotum entirely orange-yellow (Figs <xref ref-type="fig" rid="F1">2–3</xref>). Prescutum with three light brown stripes, sometimes not clear (Fig. <xref ref-type="fig" rid="F1">2</xref>). Scutum orange-yellow with two light brown stripes (Fig. <xref ref-type="fig" rid="F1">2</xref>). Scutellum and postnotum orange-yellow (Fig. <xref ref-type="fig" rid="F1">2</xref>). Pleura entirely bright yellow (Fig. <xref ref-type="fig" rid="F1">3</xref>). Legs slender, coxae, trochanters and femora orange-yellow, tibiae orange-yellow at basal half, changing to brown at apical half, tarsi brownish black. Halteres with stem yellow, knob darker. Wings pale brown, cell sc darker than ground color, stigma dark brown (Fig. <xref ref-type="fig" rid="F1">4</xref>). Sc relatively short, subequal to R<sub>3</sub> in length, petiole of cell m1 as long as or slightly longer than m-m, approximately one-half length of discal cell (Fig. <xref ref-type="fig" rid="F1">4</xref>).</p><p>
            <italic>Abdomen</italic> orange with segments six and seven black. Hypopygium orange, broad, compressed (Figs <xref ref-type="fig" rid="F1">5–6</xref>). Tergite nine separated by a V-shaped notch in ventral view; gradually narrowed to apex, produced into a pair of ear-like processes, sometimes terminated into spinous point in lateral view; ventral-lateral portions of tergite nine projected into two lobes, densely covered with blackened setae (Figs <xref ref-type="fig" rid="F1">5–7</xref>). Sternite nine broader than tergite nine, median region of sternite nine protruded to a membranous extension (Fig. <xref ref-type="fig" rid="F1">6</xref>). Outer gonostylus flattened, widened medially, with a slender rod <!--PageBreak-->on ventral-lateral margin, directed dorsally (Fig. <xref ref-type="fig" rid="F1">6</xref>). Inner gonostylus broad basally, gradually narrowed to apex, rounded with a process truncated apically, ventral margin with a horn-shaped projection, dorsal margin with a finger-like process, basal region of inner gonostylus with a pyramidal process (Fig. <xref ref-type="fig" rid="F1">8</xref>).</p><p>
            <italic>Semen pump</italic> with compressor apodeme V-shaped, the arms expanded at apex (Fig. <xref ref-type="fig" rid="F1">11</xref>). Posterior immovable apodeme with only one arm, distinctly longer than compressor apodeme, gradually narrowed to apex and curved cephalad in lateral view (Fig. <xref ref-type="fig" rid="F1">9</xref>), sometimes abruptly bent to ventral margin (Fig. <xref ref-type="fig" rid="F1">10</xref>), the arm deeply grooved in dorsal view. Anterior immovable apodeme flattened, shorter than compressor apodeme, gradually narrowed to apex in lateral view (Figs <xref ref-type="fig" rid="F1">9–10</xref>). Aedeagus elongated, tubular, at least ten times longer than semen pump (Fig. <xref ref-type="fig" rid="F1">6</xref>).</p></tp:treatment-sec><tp:treatment-sec sec-type="material"><title>Material examined.</title><p>
            <bold>CHINA</bold>: Guangxi Zhuang Autonomous Region: 2 males, Dalongping, Cenwanglaoshan Mountain, <named-content xmlns:xlink="http://www.w3.org/1999/xlink" content-type="dwc:verbatimCoordinates" xlink:type="simple">24°31'N, 106°17'E</named-content>, 1300 m, 11 May 2015, Guo-Xi Xue leg.; Guizhou Province: 3 males, Leigongshan Mountain, <named-content xmlns:xlink="http://www.w3.org/1999/xlink" content-type="dwc:verbatimCoordinates" xlink:type="simple">26°21'N, 108°13'E</named-content>, 4 Jun. 2015, Guo-Xi Xue leg.</p></tp:treatment-sec><tp:treatment-sec sec-type="Distribution"><title>Distribution.</title><p>China (Fujian, NW. Guangxi, SE. Guizhou).</p></tp:treatment-sec><tp:treatment-sec sec-type="Remarks"><title>Remarks.</title><p>In the original description of <tp:taxon-name><tp:taxon-name-part taxon-name-part-type="genus">Tipula</tp:taxon-name-part> (<tp:taxon-name-part taxon-name-part-type="subgenus">Sivatipula</tp:taxon-name-part>) <tp:taxon-name-part taxon-name-part-type="species">parvauricula</tp:taxon-name-part></tp:taxon-name> (<xref ref-type="bibr" rid="B4">Alexander 1941</xref>), the prescutum is unmarked and the tergite nine is terminated into a pair of spinous points in lateral view. After observing five specimens, we noticed that the prescutum generally has three light brown stripes and the spinous point on tergite nine is not always present.</p><p>Three types of semen pumps were defined by <xref ref-type="bibr" rid="B9">Frommer (1963)</xref> based on morphological studies of the reproductive system of North American crane flies. Type III is the most common type characterized by the strongly bowed intromittent organ and by posterior immovable apodeme generally with two arms (<xref ref-type="bibr" rid="B9">Frommer 1963</xref>). According to the overall morphology, the semen pump of <tp:taxon-name><tp:taxon-name-part taxon-name-part-type="genus">Tipula</tp:taxon-name-part> (<tp:taxon-name-part taxon-name-part-type="subgenus">Sivatipula</tp:taxon-name-part>) <tp:taxon-name-part taxon-name-part-type="species">parvauricula</tp:taxon-name-part></tp:taxon-name> should belong to Type III. However, its posterior immovable apodeme has only one arm, which differs from the results in previous works in Chinese species (<italic><tp:taxon-name><tp:taxon-name-part taxon-name-part-type="genus">Ctenophora</tp:taxon-name-part> <tp:taxon-name-part taxon-name-part-type="species">fumosa</tp:taxon-name-part></tp:taxon-name></italic> Men, 2014 in <xref ref-type="bibr" rid="B12">Men and Huang 2014</xref>; <tp:taxon-name><tp:taxon-name-part taxon-name-part-type="genus">Tipula</tp:taxon-name-part> (<tp:taxon-name-part taxon-name-part-type="subgenus">Vestiplex</tp:taxon-name-part>) <tp:taxon-name-part taxon-name-part-type="species">coxitalis</tp:taxon-name-part></tp:taxon-name> Alexander, 1935, <tp:taxon-name><tp:taxon-name-part taxon-name-part-type="genus">Tipula</tp:taxon-name-part> (<tp:taxon-name-part taxon-name-part-type="subgenus">Pterelachisus</tp:taxon-name-part>) <tp:taxon-name-part taxon-name-part-type="species">biaciculifera</tp:taxon-name-part></tp:taxon-name> Alexander, 1937and <tp:taxon-name><tp:taxon-name-part taxon-name-part-type="genus">Tipula</tp:taxon-name-part> (<tp:taxon-name-part taxon-name-part-type="subgenus">Emodotipula</tp:taxon-name-part>) <tp:taxon-name-part taxon-name-part-type="species">yaoluopingensis</tp:taxon-name-part></tp:taxon-name> Men, 2015 in <xref ref-type="bibr" rid="B11">Men 2015</xref>; <tp:taxon-name><tp:taxon-name-part taxon-name-part-type="genus">Tipula</tp:taxon-name-part> (<tp:taxon-name-part taxon-name-part-type="subgenus">Yamatotipula</tp:taxon-name-part>) <tp:taxon-name-part taxon-name-part-type="species">nova</tp:taxon-name-part></tp:taxon-name> Walker, 1848 in <xref ref-type="bibr" rid="B13">Men et al. 2015a</xref>; <italic><tp:taxon-name><tp:taxon-name-part taxon-name-part-type="genus">Nephrotoma</tp:taxon-name-part> <tp:taxon-name-part taxon-name-part-type="species">liankangensis</tp:taxon-name-part></tp:taxon-name></italic> Men, Xue &amp; Yang and <italic><tp:taxon-name><tp:taxon-name-part taxon-name-part-type="genus">Nephrotoma</tp:taxon-name-part> <tp:taxon-name-part taxon-name-part-type="species">pseudoliankangensis</tp:taxon-name-part></tp:taxon-name></italic> Men, Xue &amp; Yang in <xref ref-type="bibr" rid="B14">Men et al. 2015b</xref>). This may represent a special form of type III.</p></tp:treatment-sec><ref-list><ref id="B4"><mixed-citation xmlns:xlink="http://www.w3.org/1999/xlink" xlink:type="simple">
          <person-group><name name-style="western"><surname>Alexander</surname><given-names>CP</given-names></name></person-group> (<year>1941</year>) <article-title>New or little-known <tp:taxon-name><tp:taxon-name-part taxon-name-part-type="family">Tipulidae</tp:taxon-name-part></tp:taxon-name> from eastern Asia (<tp:taxon-name><tp:taxon-name-part taxon-name-part-type="order">Diptera</tp:taxon-name-part></tp:taxon-name>). XLIII.</article-title> <source>Philippine Journal of Science</source> <volume>73</volume>: <fpage>375</fpage>–<lpage>420</lpage>.</mixed-citation></ref><ref id="B9"><mixed-citation xmlns:xlink="http://www.w3.org/1999/xlink" xlink:type="simple">
          <person-group><name name-style="western"><surname>Frommer</surname><given-names>SI</given-names></name></person-group> (<year>1963</year>) <article-title>Gross morphological studies of the reproductive system in representative North American crane flies (<tp:taxon-name><tp:taxon-name-part taxon-name-part-type="order">Diptera</tp:taxon-name-part></tp:taxon-name>: <tp:taxon-name><tp:taxon-name-part taxon-name-part-type="family">Tipulidae</tp:taxon-name-part></tp:taxon-name>).</article-title> <source>Kansas University Science Bulletin</source> <volume>44</volume>: <fpage>535</fpage>–<lpage>625</lpage>.</mixed-citation></ref><ref id="B12"><mixed-citation xmlns:xlink="http://www.w3.org/1999/xlink" xlink:type="simple">
          <person-group><name name-style="western"><surname>Men</surname><given-names>QL</given-names></name><name name-style="western"><surname>Huang</surname><given-names>MY</given-names></name></person-group> (<year>2014</year>) <article-title>A new species of the genus <italic><tp:taxon-name><tp:taxon-name-part taxon-name-part-type="genus">Ctenophora</tp:taxon-name-part></tp:taxon-name></italic> Meigen (<tp:taxon-name><tp:taxon-name-part taxon-name-part-type="order">Diptera</tp:taxon-name-part></tp:taxon-name>: <tp:taxon-name><tp:taxon-name-part taxon-name-part-type="superfamily">Tipuloidea</tp:taxon-name-part></tp:taxon-name>: <tp:taxon-name><tp:taxon-name-part taxon-name-part-type="family">Tipulidae</tp:taxon-name-part></tp:taxon-name>) from China, with a key to the world species.</article-title> <source>Zootaxa</source> <volume>3841</volume>(<issue>1</issue>): <fpage>592</fpage>–<lpage>600</lpage>. doi: <ext-link xlink:type="simple" ext-link-type="doi" xlink:href="10.11646/zootaxa.3841.4.8">10.11646/zootaxa.3841.4.8</ext-link></mixed-citation></ref><ref id="B11"><mixed-citation xmlns:xlink="http://www.w3.org/1999/xlink" xlink:type="simple">
          <person-group><name name-style="western"><surname>Men</surname><given-names>QL</given-names></name></person-group> (<year>2015</year>) <article-title>Report on crane flies of the genus <italic><tp:taxon-name><tp:taxon-name-part taxon-name-part-type="genus">Tipula</tp:taxon-name-part></tp:taxon-name></italic> (<tp:taxon-name><tp:taxon-name-part taxon-name-part-type="order">Diptera</tp:taxon-name-part></tp:taxon-name>: <tp:taxon-name><tp:taxon-name-part taxon-name-part-type="family">Tipulidae</tp:taxon-name-part></tp:taxon-name>: <tp:taxon-name><tp:taxon-name-part taxon-name-part-type="subfamily">Tipulinae</tp:taxon-name-part></tp:taxon-name>) from Anhui Province, China.</article-title> <source>Acta Entomologica Musei Nationalis Pragae</source> <volume>55</volume>(<issue>2</issue>): <fpage>797</fpage>–<lpage>810</lpage>.</mixed-citation></ref><ref id="B13"><mixed-citation xmlns:xlink="http://www.w3.org/1999/xlink" xlink:type="simple">
          <person-group><name name-style="western"><surname>Men</surname><given-names>QL</given-names></name><name name-style="western"><surname>Xue</surname><given-names>GX</given-names></name><name name-style="western"><surname>Liu</surname><given-names>Y</given-names></name></person-group> (<year>2015a</year>) <article-title>A morphological study on reproductive system of <tp:taxon-name><tp:taxon-name-part taxon-name-part-type="genus">Tipula</tp:taxon-name-part> (<tp:taxon-name-part taxon-name-part-type="subgenus">Yamatotipula</tp:taxon-name-part>) <tp:taxon-name-part taxon-name-part-type="species">nova</tp:taxon-name-part></tp:taxon-name> Walker (<tp:taxon-name><tp:taxon-name-part taxon-name-part-type="order">Diptera</tp:taxon-name-part></tp:taxon-name>: <tp:taxon-name><tp:taxon-name-part taxon-name-part-type="family">Tipulidae</tp:taxon-name-part></tp:taxon-name>).</article-title> <source>Zoological Systematics</source> <volume>40</volume>(<issue>3</issue>): <fpage>328</fpage>–<lpage>338</lpage>.</mixed-citation></ref><ref id="B14"><mixed-citation xmlns:xlink="http://www.w3.org/1999/xlink" xlink:type="simple">
          <person-group><name name-style="western"><surname>Men</surname><given-names>QL</given-names></name><name name-style="western"><surname>Xue</surname><given-names>GX</given-names></name><name name-style="western"><surname>Yang</surname><given-names>H</given-names></name></person-group> (<year>2015b</year>) <article-title>Two new species of the genus <italic><tp:taxon-name><tp:taxon-name-part taxon-name-part-type="genus">Nephrotoma</tp:taxon-name-part></tp:taxon-name></italic> (<tp:taxon-name><tp:taxon-name-part taxon-name-part-type="order">Diptera</tp:taxon-name-part></tp:taxon-name>, <tp:taxon-name><tp:taxon-name-part taxon-name-part-type="superfamily">Tipuloidea</tp:taxon-name-part></tp:taxon-name>, <tp:taxon-name><tp:taxon-name-part taxon-name-part-type="family">Tipulidae</tp:taxon-name-part></tp:taxon-name>) from China with a key to species from Mainland China.</article-title> <source>ZooKeys</source> <volume>532</volume>: <fpage>117</fpage>–<lpage>136</lpage>. doi: <ext-link xlink:type="simple" ext-link-type="doi" xlink:href="10.3897/zookeys.532.5970">10.3897/zookeys.532.5970</ext-link></mixed-citation></ref></ref-list></tp:taxon-treatment>
