# Supplementary material for: New species of subgenus Tipula (Sivatipula) from China, with redescription of T. (S.) parvauricula and a key to all known species of the Oriental Region (Diptera, Tipulidae, Tipula)
Source: Zookeys. 2016 Feb 15;(563):33–42. doi: 10.3897/zookeys.563.7176 (PMC4797211; doi:10.3897/zookeys.563.7176)
Supplement: XML Treatment for Tipula (Sivatipula) biprocessa [file zookeys.563.7176-treatment2.xml]

<!DOCTYPE tp:taxon-treatment
  PUBLIC "-//TaxonX//DTD Taxonomic Treatment Publishing DTD v0 20100105//EN" "tax-treatment-NSO.dtd">
<tp:taxon-treatment xmlns:tp="http://www.plazi.org/taxpub"><tp:treatment-meta><kwd-group><label>Taxon classification</label><kwd><named-content content-type="kingdom">Animalia</named-content></kwd><kwd><named-content content-type="order">Diptera</named-content></kwd><kwd><named-content content-type="family">Tipulidae</named-content></kwd></kwd-group><mixed-citation publication-type="journal"><person-group><name><surname>Xue</surname><given-names>Guo-Xi</given-names></name><name><surname>Men</surname><given-names>Qiu-Lei</given-names></name></person-group><article-title>New species of subgenus <tp:taxon-name><tp:taxon-name-part taxon-name-part-type="genus">Tipula</tp:taxon-name-part> (<tp:taxon-name-part taxon-name-part-type="subgenus">Sivatipula</tp:taxon-name-part>)</tp:taxon-name> from China, with redescription of <tp:taxon-name><tp:taxon-name-part taxon-name-part-type="genus">T.</tp:taxon-name-part> (<tp:taxon-name-part taxon-name-part-type="subgenus">S.</tp:taxon-name-part>) <tp:taxon-name-part taxon-name-part-type="species">parvauricula</tp:taxon-name-part></tp:taxon-name> and a key to all known species of the Oriental Region (<tp:taxon-name><tp:taxon-name-part taxon-name-part-type="order">Diptera</tp:taxon-name-part></tp:taxon-name>, <tp:taxon-name><tp:taxon-name-part taxon-name-part-type="family">Tipulidae</tp:taxon-name-part></tp:taxon-name>, <italic><tp:taxon-name><tp:taxon-name-part taxon-name-part-type="genus">Tipula</tp:taxon-name-part></tp:taxon-name></italic>)</article-title><source>Zookeys</source><day>15</day><month>2</month><year>2016</year><volume>2016</volume><issue>563</issue><fpage>33</fpage><lpage>42</lpage><pub-id pub-id-type="doi">10.3897/zookeys.563.7176</pub-id></mixed-citation></tp:treatment-meta><tp:nomenclature><tp:taxon-name>
            <tp:taxon-name-part taxon-name-part-type="genus">Tipula</tp:taxon-name-part>
            (<tp:taxon-name-part taxon-name-part-type="subgenus">Sivatipula</tp:taxon-name-part>)
            <tp:taxon-name-part taxon-name-part-type="species">biprocessa</tp:taxon-name-part>
            <object-id xmlns:xlink="http://www.w3.org/1999/xlink" content-type="zoobank" xlink:type="simple">http://zoobank.org/0121BA77-9947-486A-91B8-15EAABEEFAB8</object-id>
          </tp:taxon-name><tp:taxon-status xmlns:xlink="http://www.w3.org/1999/xlink" xlink:type="simple">sp. n.</tp:taxon-status><xref ref-type="fig" rid="F2">Figs 12–23</xref><!--PageBreak--></tp:nomenclature><tp:treatment-sec sec-type="Diagnosis"><title>Diagnosis.</title><p>Generally straw-yellow; prescutum straw-yellow with three light brown stripes; wings pale brown with a dark brown stigma; abdomen bright yellow on basal three segments, gradually changed to light brown on apical ones, segments six and seven suffused with black; hypopygium straw-yellow, tergite nine rounded at posterior <!--PageBreak--><!--PageBreak-->margin and equipped with two finger-like processes, ventral-lateral portions of tergite nine projected into two lobes, densely covered with black setae.</p></tp:treatment-sec><tp:treatment-sec sec-type="Description"><title>Description.</title><p>Male. Length: <italic>Body</italic>: 14.0–15.0 mm (not including antenna, n = 2); <italic>Wing</italic>: 19.0–20.0 mm (n = 2); <italic>Antenna</italic>: 18.0–19.0 mm (n = 2).</p><p>
            <italic>Head</italic> straw-yellow (Figs <xref ref-type="fig" rid="F2">12–13</xref>). Rostrum light brown with a light brown nasus. Vertex without marking (Fig. <xref ref-type="fig" rid="F2">12</xref>). Eyes black (Fig. <xref ref-type="fig" rid="F2">12</xref>). Antenna: 12-segmented, distinctly longer than body; scape light yellow, expanded apically; pedicel light yellow, short; flagellomeres light brown, each flagellomere cylindrical, subequal in length, with abundant black verticils. Palpi light brown.</p><fig id="F2" position="float" orientation="portrait"><label>Figures 12–23.</label><caption><p>
          <tp:taxon-name><tp:taxon-name-part taxon-name-part-type="genus">Tipula</tp:taxon-name-part> (<tp:taxon-name-part taxon-name-part-type="subgenus">Sivatipula</tp:taxon-name-part>) <tp:taxon-name-part taxon-name-part-type="species">biprocessa</tp:taxon-name-part></tp:taxon-name> sp. n. <bold>12</bold> head, dorsal view <bold>13</bold> thorax, right lateral view <bold>14</bold> thorax, dorsal view <bold>15</bold> wing <bold>16</bold> hypopygium, right lateral view <bold>17</bold> hypopygium, left lateral view <bold>18</bold> ninth tergite, dorsal view <bold>19</bold> inner gonostylus and outer gonostylus, left view <bold>20</bold> inner gonostylus and outer gonostylus, right view <bold>21</bold> inner gonostylus and outer gonostylus, dorsal view <bold>22</bold> semen pump, dorsal view <bold>23</bold> semen pump, right lateral view.</p></caption><graphic xmlns:xlink="http://www.w3.org/1999/xlink" xlink:href="zookeys-563-033-g002.jpg" position="float" orientation="portrait" xlink:type="simple" id="oo_77876.jpg"/></fig><p>
            <italic>Thorax</italic> with pronotum entirely orange-yellow (Figs <xref ref-type="fig" rid="F2">13–14</xref>). Prescutum straw-yellow with three light brown stripes (Fig. <xref ref-type="fig" rid="F2">14</xref>). Scutum orange-yellow with two light brown stripes (Fig. <xref ref-type="fig" rid="F2">14</xref>). Scutellum and postnotum orange-yellow (Fig. <xref ref-type="fig" rid="F2">14</xref>). Pleura entirely bright yellow (Fig. <xref ref-type="fig" rid="F2">13</xref>). Legs slender, coxae and trochanters straw-yellow, femora straw-yellow with light brown tip, tibiae and tarsi light brown. Halteres with stem yellow, knob darker. Wings pale brown, cell sc darker than ground color, stigma dark brown (Fig. <xref ref-type="fig" rid="F2">15</xref>). Sc relatively short, subequal to R<sub>3</sub> in length, petiole of cell m1 slightly longer than m-m, approximately one-half length of discal cell (Fig. <xref ref-type="fig" rid="F2">15</xref>).</p><p>
            <italic>Abdomen</italic> bright yellow on basal three segments, gradually changed to light brown on apical ones, segments six and seven suffused with black (Fig. <xref ref-type="fig" rid="F2">16</xref>). Hypopygium straw-yellow (Fig. <xref ref-type="fig" rid="F2">16</xref>). Hypopygium broad, compressed (Figs <xref ref-type="fig" rid="F2">16–17</xref>). Tergite nine rounded at posterior margin with two finger-like processes, lateral sides of tergite nine with numerous long hairy setae, longest one longer than finger-like process (Fig. <xref ref-type="fig" rid="F2">18</xref>). Sternite nine broader than tergite nine, median region of sternite nine protruded to a membranous extension (Fig. <xref ref-type="fig" rid="F2">17</xref>). Outer gonostylus narrow, flattened, apical two-fifths curved caudad (Figs <xref ref-type="fig" rid="F2">19–21</xref>). Inner gonostylus flattened, narrowed medially, a slender lobe generated from the median region of inner gonostylus (Figs <xref ref-type="fig" rid="F2">19–21</xref>).</p><p>
            <italic>Semen pump</italic> with compressor apodeme V-shaped, the arms expanded at apex, distinctly broader than that of <tp:taxon-name><tp:taxon-name-part taxon-name-part-type="genus">Tipula</tp:taxon-name-part> (<tp:taxon-name-part taxon-name-part-type="subgenus">Sivatipula</tp:taxon-name-part>) <tp:taxon-name-part taxon-name-part-type="species">parvauricula</tp:taxon-name-part></tp:taxon-name> (Fig. <xref ref-type="fig" rid="F2">22</xref>). Posterior immovable apodeme with one arm, distinctly longer than compressor apodeme, gradually narrowed to apex and curved cephalad in lateral view, the arm deeply grooved in dorsal view, basal region distinctly wider than that of <tp:taxon-name><tp:taxon-name-part taxon-name-part-type="genus">Tipula</tp:taxon-name-part> (<tp:taxon-name-part taxon-name-part-type="subgenus">Sivatipula</tp:taxon-name-part>) <tp:taxon-name-part taxon-name-part-type="species">parvauricula</tp:taxon-name-part></tp:taxon-name> (Figs <xref ref-type="fig" rid="F2">22–23</xref>). Anterior immovable apodeme flattened, gradually narrowed to apex in lateral view (Fig. <xref ref-type="fig" rid="F2">22</xref>). Aedeagus elongated, tubular, at least ten times longer than semen pump.</p></tp:treatment-sec><tp:treatment-sec sec-type="material"><title>Material examined.</title><p>
            <bold>Holotype</bold> male. <bold>CHINA</bold>: Guangxi Zhuang Autonomous Region, Dalongping, Cenwanglaoshan Mountain, <named-content xmlns:xlink="http://www.w3.org/1999/xlink" content-type="dwc:verbatimCoordinates" xlink:type="simple">24°31'N, 106°17'E</named-content>, 1300 m, 7 May 2015, Guo-Xi Xue leg. <bold>Paratype.</bold> 1 male, same data as holotype.</p></tp:treatment-sec><tp:treatment-sec sec-type="Remarks"><title>Remarks.</title><p>We compared the new species with all known species based on published descriptions and illustrations, and found that it is mostly similar to <tp:taxon-name><tp:taxon-name-part taxon-name-part-type="genus">Tipula</tp:taxon-name-part> (<tp:taxon-name-part taxon-name-part-type="subgenus">Sivatipula</tp:taxon-name-part>) <tp:taxon-name-part taxon-name-part-type="species">parvauricula</tp:taxon-name-part></tp:taxon-name> by the color of body, the structures of antenna and hypopygium. It can be easily distinguished from the latter by the shape of tergite nine which is rounded at posterior margin with two distinct finger-like processes. The latter species has its tergite nine separated by a V-shaped notch with two short truncated processes and produced into a pair of ear-like processed ventrally. There is also a noticeable difference in the <!--PageBreak-->shape of the outer gonostylus which is simple and narrowed in the new species, but flattened and widened medially with a slender rod on ventral-lateral margin in that of <tp:taxon-name><tp:taxon-name-part taxon-name-part-type="genus">Tipula</tp:taxon-name-part> (<tp:taxon-name-part taxon-name-part-type="subgenus">Sivatipula</tp:taxon-name-part>) <tp:taxon-name-part taxon-name-part-type="species">parvauricula</tp:taxon-name-part></tp:taxon-name>. Distinct interspecific difference is also found in the shape of inner gonostylus as Figures <xref ref-type="fig" rid="F1">8</xref>, <xref ref-type="fig" rid="F2">19</xref> and <xref ref-type="fig" rid="F2">20</xref>.</p></tp:treatment-sec><tp:treatment-sec sec-type="Etymology"><title>Etymology.</title><p>The specific epithet is a noun derived from the Latin ‘<italic>processa</italic>’ with Latin prefix ‘<italic>bi</italic>’, referring to the presence of two finger-shaped processes at posterior margin of tergite nine.</p></tp:treatment-sec><tp:treatment-sec sec-type="Distribution"><title>Distribution.</title><p>China (NW. Guangxi).</p></tp:treatment-sec><tp:treatment-sec><!--Section generated to contain objects referenced in tp:taxon-treatment.--><fig id="F1" position="float" orientation="portrait"><label>Figures 1–11.</label><caption><p>
          <tp:taxon-name><tp:taxon-name-part taxon-name-part-type="genus">Tipula</tp:taxon-name-part> (<tp:taxon-name-part taxon-name-part-type="subgenus">Sivatipula</tp:taxon-name-part>) <tp:taxon-name-part taxon-name-part-type="species">parvauricula</tp:taxon-name-part></tp:taxon-name> <bold>1</bold> head, dorsal view <bold>2</bold> thorax, dorsal view <bold>3</bold> thorax, right lateral view <bold>4</bold> wing <bold>5</bold> hypopygium, right lateral view <bold>6</bold> perspective hypopygium, left lateral view <bold>7</bold> ninth tergite, dorsal view <bold>8</bold> inner gonostylus, left lateral view <bold>9</bold> and <bold>10</bold> semen pump, left lateral view <bold>11</bold> compressor apodeme, dorsal view.</p></caption><graphic xmlns:xlink="http://www.w3.org/1999/xlink" xlink:href="zookeys-563-033-g001.jpg" position="float" orientation="portrait" xlink:type="simple" id="oo_77875.jpg"/></fig></tp:treatment-sec></tp:taxon-treatment>
